# Supplementary material for: Genomic Heterogeneity of Cryptosporidium parvum Isolates From Children in Bangladesh: Implications for Parasite Biology and Human Infection
Source: J Infect Dis. 2023 Oct 13;228(9):1292–8. doi: 10.1093/infdis/jiad257 (PMC10629705; doi:10.1093/infdis/jiad257)
Supplement: jiad257_Supplementary_Data [file jiad257_supplementary_data.zip]

Archive with 6 entries (6 files):
- Carey_Supplemental_Table_1.docx
- SF1.tif
- SF2.tif
- SF3.tif
- SF4.tif
- Supplemental Figure Legends.docx
